# Supplementary material for: Resolution of phylogenetic position of Nigrofomitaceae within Hymenochaetales (Basidiomycota) and Nigrofomes sinomelanoporus sp. nov. (Nigrofomitaceae) from China
Source: MycoKeys. 2018 Jan 12;(29):1–13. doi: 10.3897/mycokeys.29.21250 (PMC5804300; doi:10.3897/mycokeys.29.21250)
Supplement: XML Treatment for Nigrofomes sinomelanoporus [file mycokeys.29.21250-treatment1.xml]

<!DOCTYPE tp:taxon-treatment
  PUBLIC "-//TaxonX//DTD Taxonomic Treatment Publishing DTD v0 20100105//EN" "tax-treatment-NSO.dtd">
<tp:taxon-treatment xmlns:tp="http://www.plazi.org/taxpub"><tp:treatment-meta><kwd-group><label>Taxon classification</label><kwd><named-content xmlns:xlink="http://www.w3.org/1999/xlink" content-type="kingdom">Fungi</named-content></kwd><kwd><named-content xmlns:xlink="http://www.w3.org/1999/xlink" content-type="order">Polyporales</named-content></kwd><kwd><named-content xmlns:xlink="http://www.w3.org/1999/xlink" content-type="family">Nigrofomitaceae</named-content></kwd></kwd-group><mixed-citation publication-type="journal"><person-group><name><surname>Zhou</surname><given-names>Li-Wei</given-names></name><name><surname>Wang</surname><given-names>Xue-Wei</given-names></name><name><surname>Vlasák</surname><given-names>Josef</given-names></name><name><surname>Ren</surname><given-names>Guang-Juan</given-names></name></person-group><article-title>Resolution of phylogenetic position of <tp:taxon-name><tp:taxon-name-part taxon-name-part-type="family">Nigrofomitaceae</tp:taxon-name-part></tp:taxon-name> within <tp:taxon-name><tp:taxon-name-part taxon-name-part-type="order">Hymenochaetales</tp:taxon-name-part></tp:taxon-name> (<tp:taxon-name><tp:taxon-name-part taxon-name-part-type="phylum">Basidiomycota</tp:taxon-name-part></tp:taxon-name>) and <italic><tp:taxon-name><tp:taxon-name-part taxon-name-part-type="genus" reg="Nigrofomes">Nigrofomes</tp:taxon-name-part> <tp:taxon-name-part taxon-name-part-type="species" reg="sinomelanoporus">sinomelanoporus</tp:taxon-name-part></tp:taxon-name></italic> sp. nov. (<tp:taxon-name><tp:taxon-name-part taxon-name-part-type="family">Nigrofomitaceae</tp:taxon-name-part></tp:taxon-name>) from China</article-title><source>MycoKeys</source><day>12</day><month>1</month><year>2018</year><volume>2018</volume><issue>29</issue><fpage>1</fpage><lpage>13</lpage><pub-id pub-id-type="doi">10.3897/mycokeys.29.21250</pub-id></mixed-citation></tp:treatment-meta><tp:nomenclature><tp:taxon-name>
            <tp:taxon-name-part taxon-name-part-type="genus" reg="Nigrofomes">Nigrofomes</tp:taxon-name-part>
            <tp:taxon-name-part taxon-name-part-type="species" reg="sinomelanoporus">sinomelanoporus</tp:taxon-name-part>
            <object-id xmlns:xlink="http://www.w3.org/1999/xlink" content-type="mycobank" xlink:type="simple">822281</object-id>
          </tp:taxon-name><tp:taxon-authority>L.W. Zhou</tp:taxon-authority><tp:taxon-status xmlns:xlink="http://www.w3.org/1999/xlink" xlink:type="simple">sp. nov.</tp:taxon-status><xref ref-type="fig" rid="F3">Figs 3</xref><xref ref-type="fig" rid="F4">, 4</xref></tp:nomenclature><tp:treatment-sec sec-type="Holotype" id="SECID0E1GAE"><title>Holotype.</title><p>CHINA. Hainan Province, Baisha County, Yinggeling National Nature Reserve, 17 Nov 2015, on dead standing angiosperm tree, Dai 16286 (<named-content xmlns:xlink="http://www.w3.org/1999/xlink" content-type="dwc:institutional_code" xlink:type="simple">BJFC</named-content> 020373, isotype in <abbrev xmlns:xlink="http://www.w3.org/1999/xlink" content-type="institution" xlink:title="Institute of Applied Ecology, Chinese Academy of Sciences" id="ABBRID0EFHAE" xlink:type="simple">IFP</abbrev> 019162).</p></tp:treatment-sec><tp:treatment-sec sec-type="etymology" id="SECID0EKHAE"><title>Etymology.</title><p>
            <italic><tp:taxon-name><tp:taxon-name-part taxon-name-part-type="genus" reg="Sinomelanoporus">Sinomelanoporus</tp:taxon-name-part></tp:taxon-name></italic> (Lat.): referring to the Chinese specimens similar to <italic><tp:taxon-name><tp:taxon-name-part taxon-name-part-type="genus" reg="Nigrofomes">Nigrofomes</tp:taxon-name-part> <tp:taxon-name-part taxon-name-part-type="species" reg="melanoporus">melanoporus</tp:taxon-name-part></tp:taxon-name></italic>.</p></tp:treatment-sec><tp:treatment-sec sec-type="description" id="SECID0ECIAE"><title>Description.</title><p>Basidiocarps perennial, effused-reflexed, pileate, solitary, without odour or taste when fresh, woody hard. Pilei triquetrous or applanate, fan-shaped to semicircular, projecting up to 7 cm long, 15 cm wide and 4 cm thick at base. Pileal surface dark brown to black, rimose with age, glabrous to tuberculate, distinctly concentrically zonate and sulcate with a distinct crust; margin sharp, black. Pore surface mouse-grey to vinaceous grey, glancing; sterile margin vinaceous brown, up to 5 mm wide; pores angular, 7–9 per mm; dissepiments thin, entire to slightly lacerated. Context vinaceous grey, woody hard, distinctly concentrically zonate, upside integrating with a distinct crust on the pileal surface, up to 1 cm thick. Tubes greyish brown to vinaceous grey, the fresh layer dark grey to black, woody hard, up to 3 cm long.</p><p>Hyphal system pseudodimitic; generative hyphae simple septate; all hyphae inamyloid, indextrinoid, acyanophilous; tissue unchanged in KOH. Context: generative hyphae hyaline to pale brown, slightly thick- to thick-walled with a wide lumen, <!--PageBreak-->rarely branched, frequently septate, 3–5 µm diam; skeletal-like hyphae dominant, pale brown, thick-walled with a wide lumen to subsolid, unbranched, occasionally septate, straight, more or less regularly arranged, 4.5–6 µm diam. Tubes: generative hyphae hyaline to pale brown, thin-to slightly thick-walled with a wide lumen, rarely branched, frequently septate, 2–5 µm diam; skeletal-like hyphae pale brown, thick-walled with a wide lumen to subsolid, unbranched, rarely septate, straight, more or less parallel along the tubes, 3.5–5 µm diam. Cystidia and cystidioles absent; basidia broadly ellipsoid to barrel-shaped, with four sterigmata and a simple septum at the base, 8–10 × 6.5–7.5 µm; basidioles in shape similar to basidia, but slightly smaller; basidiospores broadly ellipsoid to subglobose, hyaline, thin-walled, inamyloid, indextrinoid, acyanophilous, (4.5–)4.8–6(–6.7) × (3.8–)4–4.8(–5) µm, L = 5.18 µm, W = 4.27 µm, Q = 1.17–1.27 (n = 120/4).</p><fig id="F3" position="float" orientation="portrait"><label>Figure 3.</label><caption><p>Basidiocarps of <italic><tp:taxon-name><tp:taxon-name-part taxon-name-part-type="genus" reg="Nigrofomes">Nigrofomes</tp:taxon-name-part> <tp:taxon-name-part taxon-name-part-type="species" reg="sinomelanoporus">sinomelanoporus</tp:taxon-name-part></tp:taxon-name></italic> (Dai 16286). <bold>a</bold> Pileal surface <bold>b</bold> Pore surface <bold>c</bold> A vertical section. Scale bars: 1 cm.</p></caption><graphic xmlns:xlink="http://www.w3.org/1999/xlink" xlink:href="mycokeys-29-001-g003.jpg" position="float" orientation="portrait" xlink:type="simple" id="oo_179234.jpg"/></fig><fig id="F4" position="float" orientation="portrait"><label>Figure 4.</label><caption><p>Microscopic structure of <italic><tp:taxon-name><tp:taxon-name-part taxon-name-part-type="genus" reg="Nigrofomes">Nigrofomes</tp:taxon-name-part> <tp:taxon-name-part taxon-name-part-type="species" reg="sinomelanoporus">sinomelanoporus</tp:taxon-name-part></tp:taxon-name></italic> (drawn from the holotype). <bold>a</bold> Basidiospores <bold>b</bold> Basidia and basidioles <bold>c</bold> Hyphae from trama <bold>d</bold> Hyphae from context. Scale bar: 10 µm.</p></caption><graphic xmlns:xlink="http://www.w3.org/1999/xlink" xlink:href="mycokeys-29-001-g004.jpg" position="float" orientation="portrait" xlink:type="simple" id="oo_179235.jpg"/></fig></tp:treatment-sec><tp:treatment-sec sec-type="Additional specimens (paratypes) studied" id="SECID0EJKAE"><title>Additional specimens (paratypes) studied.</title><p>CHINA. Hainan Province, Changjiang County, Bawangling National Nature Reserve, 25 Nov 2010, on dead standing tree of <italic><tp:taxon-name><tp:taxon-name-part taxon-name-part-type="genus" reg="Pentaphylax">Pentaphylax</tp:taxon-name-part> <tp:taxon-name-part taxon-name-part-type="species" reg="euryoides">euryoides</tp:taxon-name-part></tp:taxon-name></italic>, Dai 12034 (<named-content xmlns:xlink="http://www.w3.org/1999/xlink" content-type="dwc:institutional_code" xlink:type="simple">BJFC</named-content> 009087, a duplicate in <abbrev xmlns:xlink="http://www.w3.org/1999/xlink" content-type="institution" xlink:title="Institute of Applied Ecology, Chinese Academy of Sciences" id="ABBRID0E6KAE" xlink:type="simple">IFP</abbrev> 019163); Lingshui County, Diaoluoshan National Forest Park, 20 Nov 2007, on fallen angiosperm trunk, Cui 5277 (<named-content xmlns:xlink="http://www.w3.org/1999/xlink" content-type="dwc:institutional_code" xlink:type="simple">BJFC</named-content> 003316, a duplicate in <abbrev xmlns:xlink="http://www.w3.org/1999/xlink" content-type="institution" xlink:title="Institute of Applied Ecology, Chinese Academy of Sciences" id="ABBRID0EJLAE" xlink:type="simple">IFP</abbrev> 019164), Cui 5282 (<named-content xmlns:xlink="http://www.w3.org/1999/xlink" content-type="dwc:institutional_code" xlink:type="simple">BJFC</named-content> 003321, a duplicate in <abbrev xmlns:xlink="http://www.w3.org/1999/xlink" content-type="institution" xlink:title="Institute of Applied Ecology, Chinese Academy of Sciences" id="ABBRID0ETLAE" xlink:type="simple">IFP</abbrev> 019165).</p></tp:treatment-sec><tp:treatment-sec sec-type="Other specimens studied" id="SECID0EYLAE"><title>Other specimens studied.</title><p>
            <italic><tp:taxon-name><tp:taxon-name-part taxon-name-part-type="genus" reg="Nigrofomes">Nigrofomes</tp:taxon-name-part> <tp:taxon-name-part taxon-name-part-type="species" reg="melanoporus">melanoporus</tp:taxon-name-part></tp:taxon-name></italic>. COSTA RICA. Puntarenas Province, La Gamba Town, Piedras Blancas National Park, 20 Apr 2015, on fallen angiosperm trunk, Vlasák 1504/42 (<abbrev xmlns:xlink="http://www.w3.org/1999/xlink" xlink:title="Beijing Forestry University" id="ABBRID0EJMAE" xlink:type="simple">JV</abbrev>, a duplicate in <abbrev xmlns:xlink="http://www.w3.org/1999/xlink" content-type="institution" xlink:title="Institute of Applied Ecology, Chinese Academy of Sciences" id="ABBRID0ENMAE" xlink:type="simple">IFP</abbrev> 019166); Alajuela Province, Bijagua, Catarata Trail, 28 July 2016, on fallen angiosperm trunk, Vlasák 1607/82 (<abbrev xmlns:xlink="http://www.w3.org/1999/xlink" xlink:title="Beijing Forestry University" id="ABBRID0ESMAE" xlink:type="simple">JV</abbrev>, a duplicate in <abbrev xmlns:xlink="http://www.w3.org/1999/xlink" content-type="institution" xlink:title="Institute of Applied Ecology, Chinese Academy of Sciences" id="ABBRID0EWMAE" xlink:type="simple">IFP</abbrev> 019167); Puntarenas Province, Golfito Town, Playa Nicuesa Rainforest Lodge, 18 Apr 2017, on fallen angiosperm trunk, Vlasák 1704/39 (<abbrev xmlns:xlink="http://www.w3.org/1999/xlink" xlink:title="Beijing Forestry University" id="ABBRID0E2MAE" xlink:type="simple">JV</abbrev>, a duplicate in <abbrev xmlns:xlink="http://www.w3.org/1999/xlink" content-type="institution" xlink:title="Institute of Applied Ecology, Chinese Academy of Sciences" id="ABBRID0E6MAE" xlink:type="simple">IFP</abbrev> 019168; Fig. <xref ref-type="fig" rid="F5">5</xref>).</p><fig id="F5" position="float" orientation="portrait"><label>Figure 5.</label><caption><p>A basidiocarp of <italic><tp:taxon-name><tp:taxon-name-part taxon-name-part-type="genus" reg="Nigrofomes">Nigrofomes</tp:taxon-name-part> <tp:taxon-name-part taxon-name-part-type="species" reg="melanoporus">melanoporus</tp:taxon-name-part></tp:taxon-name></italic> in situ (Vlasák 1704/39). Scale bar: 2 cm.</p></caption><graphic xmlns:xlink="http://www.w3.org/1999/xlink" xlink:href="mycokeys-29-001-g005.jpg" position="float" orientation="portrait" xlink:type="simple" id="oo_179236.jpg"/></fig></tp:treatment-sec><tp:treatment-sec sec-type="notes" id="SECID0EAOAE"><title>Note.</title><p>
            <italic><tp:taxon-name><tp:taxon-name-part taxon-name-part-type="genus" reg="Nigrofomes">Nigrofomes</tp:taxon-name-part> <tp:taxon-name-part taxon-name-part-type="species" reg="sinomelanoporus">sinomelanoporus</tp:taxon-name-part></tp:taxon-name></italic> differs by broadly ellipsoid to barrel-shaped basidia, absence of cystidia and larger basidiospores from <italic><tp:taxon-name><tp:taxon-name-part taxon-name-part-type="genus" reg="Nigrofomes">N.</tp:taxon-name-part> <tp:taxon-name-part taxon-name-part-type="species" reg="melanoporus">melanoporus</tp:taxon-name-part></tp:taxon-name></italic>, which has clavate basidia, rare cystidia and smaller basidiospores (4–5 × 3–3.5 µm; <xref ref-type="bibr" rid="B25">Ryvarden 2015</xref>).</p><p>Regarding the hyphal system of <italic><tp:taxon-name><tp:taxon-name-part taxon-name-part-type="genus" reg="Nigrofomes">N.</tp:taxon-name-part> <tp:taxon-name-part taxon-name-part-type="species" reg="melanoporus">melanoporus</tp:taxon-name-part></tp:taxon-name></italic>, <xref ref-type="bibr" rid="B25">Ryvarden (2015)</xref> recognised it as “probably dimitic” and <xref ref-type="bibr" rid="B15">Lowe (1966)</xref> as “dimitic”. They both mentioned the so-called skeletal hyphae are sometimes septate. According to the authors’ observations, there are two kinds of hyphae present in <italic><tp:taxon-name><tp:taxon-name-part taxon-name-part-type="genus" reg="Nigrofomes">N.</tp:taxon-name-part> <tp:taxon-name-part taxon-name-part-type="species" reg="melanoporus">melanoporus</tp:taxon-name-part></tp:taxon-name></italic> and <italic><tp:taxon-name><tp:taxon-name-part taxon-name-part-type="genus" reg="Nigrofomes">N.</tp:taxon-name-part> <tp:taxon-name-part taxon-name-part-type="species" reg="sinomelanoporus">sinomelanoporus</tp:taxon-name-part></tp:taxon-name></italic> and one <!--PageBreak-->of them is frequently septate, whereas the other rarely or occasionally septate. When describing this kind of hyphal system, we prefer “pseudodimitic” to “dimitic” because genuine skeletal hyphae are generally defined as aseptate.</p><!--PageBreak--></tp:treatment-sec><ref-list><ref id="B25"><mixed-citation xmlns:xlink="http://www.w3.org/1999/xlink" xlink:type="simple">
          <person-group><name name-style="western"><surname>Ryvarden</surname><given-names>L</given-names></name></person-group> (<year>2015</year>) <article-title>Neotropical polypores part 2. <tp:taxon-name><tp:taxon-name-part taxon-name-part-type="family">Polyporaceae</tp:taxon-name-part></tp:taxon-name>: <italic><tp:taxon-name><tp:taxon-name-part taxon-name-part-type="genus">Abortiporus</tp:taxon-name-part></tp:taxon-name></italic>-<italic><tp:taxon-name><tp:taxon-name-part taxon-name-part-type="genus">Meripilus</tp:taxon-name-part></tp:taxon-name></italic>.</article-title> <source>Synopsis Fungorum</source> <volume>34</volume>: <fpage>229</fpage>–<lpage>443</lpage>.</mixed-citation></ref><ref id="B15"><mixed-citation xmlns:xlink="http://www.w3.org/1999/xlink" xlink:type="simple">
          <person-group><name name-style="western"><surname>Lowe</surname><given-names>JL</given-names></name></person-group> (<year>1966</year>) <article-title><tp:taxon-name><tp:taxon-name-part taxon-name-part-type="family">Polyporaceae</tp:taxon-name-part></tp:taxon-name> of North America. The genus <italic><tp:taxon-name><tp:taxon-name-part taxon-name-part-type="genus">Poria</tp:taxon-name-part></tp:taxon-name></italic>.</article-title> <source>Technical Publication of State University College of Forestry at Syracuse University</source> <volume>90</volume>: <fpage>1</fpage>–<lpage>183</lpage>.</mixed-citation></ref></ref-list></tp:taxon-treatment>
